# Supplementary material for: The Role of Serum Free Fatty Acids in Endothelium‐Dependent Microvascular Function
Source: Endocrinol Diabetes Metab. 2025 Jan 31;8(2):e70031. doi: 10.1002/edm2.70031 (PMC11784902; doi:10.1002/edm2.70031)
Supplement: Supplementary file 1 — Figure S1. Consort diagram showing patient recruitment and attrition during the two trials. Figure S2. Insulin sensitivity (by M index) associates with forearm blood flow response to insulin stimulation after placebo (left), but not after drug (right) pretreatment. Figure S3. Drug pretreatment did not significantly alter the change in FFA levels after hyperinsulinaemic clamp, but absolute FFA concentration was lower at hyperinsulinaemic peak with drug pretreatment compared to placebo. There was no correlation between FFA change during hyperinsulinaemia and forearm blood flow response with either drug or placebo. Figure S4. Change in free fatty acid concentration after drug treatment does not associate with change in baseline forearm blood flow (left), peak forearm blood flow (middle) or forearm blood flow response to insulin stimulation (right). Figure S5. Change in homeostatic model of assessment of insulin resistance after drug treatment does not associate with baseline forearm blood flow (left), peak forearm blood flow (middle) or forearm blood flow response to insulin stimulation (right). Figure S6. Change in adipose tissue insulin resistance index after drug treatment does not associate with baseline forearm blood flow (left), peak forearm blood flow (middle) or forearm blood flow response to insulin stimulation (right). Table S1. Components of metabolic syndrome. Table S2. Trial inclusion and exclusion criteria. [file EDM2-8-e70031-s001.zip]

Archive with 2 entries (2 files):
- EDM2_70031_f_Supplemental Data_EDM.docx
- Supplemental Data_EDM.docx
